# Supplementary material for: Vulnerable Narcissism Modulates Early Neural Processing of Verbal Violence in Women: An ERP Study
Source: Behav Sci (Basel). 2026 Feb 12;16(2):270. doi: 10.3390/bs16020270 (PMC12938278; doi:10.3390/bs16020270)
Supplement: Supplementary file 1 [file behavsci-16-00270-s001.zip]

Archive with 1 entries (1 files):
- behavsci-4106869-supplementary.pdf
